# Supplementary material for: Genome-Wide Analysis of the Cytochrome P450 Gene Family Involved in Salt Tolerance in Gossypium hirsutum
Source: Front Plant Sci. 2021 Dec 2;12:685054. doi: 10.3389/fpls.2021.685054 (PMC8674417; doi:10.3389/fpls.2021.685054)
Supplement: Supplementary file 1 [file Table_1.XLS]

Physicochemical information of the 156 P450 family genes in Upland cotton
Gene name	Gene ID	Species	Chromosome	Start	End	Strand	exon	Gene length (bp)	CDS length (bp)	Transcript Length (bp)	Assembly	length	MW(Da)	pI	Subcellular localization
CYP71D11	Gh_A01G0696	Gossypium hirsutum	A01	12504325	12505957	-	2	1633	1509	1509	NAU	502	57114	8.44	Endoplasmic reticulum
CYP71A1	Gh_D05G1794	Gossypium hirsutum	D05	16230601	16231065	+	1	465	465	465	NAU	154	17469.4	8.46	Endoplasmic reticulum
CYP714A1	Gh_A09G1621	Gossypium hirsutum	A09	69876765	69878807	+	4	2043	1566	1566	NAU	521	59489.9	10.06	Endoplasmic reticulum
CYP94C1	Gh_D09G1325	Gossypium hirsutum	D09	40450208	40451788	+	1	1581	1581	1581	NAU	526	60472	8.52	Endoplasmic reticulum
CYP714B2	Gh_D10G2050	Gossypium hirsutum	D10	56381193	56383056	+	5	1864	1533	1533	NAU	510	57335.8	8.63	Endoplasmic reticulum
CYP71A1	Gh_D10G2056	Gossypium hirsutum	D10	56629403	56631011	+	2	1609	1524	1524	NAU	507	58031.1	6.65	Endoplasmic reticulum
CYP86A1	Gh_A05G0748	Gossypium hirsutum	A05	7739025	7740560	-	1	1536	1,536	1,536	NAU	511	58563.2	9.5	Endoplasmic reticulum
CYP735A1	Gh_D11G1669	Gossypium hirsutum	D11	17904120	17907149	+	5	3030	1,569	1,569	NAU	522	59892.8	9.63	Endoplasmic reticulum
CYP707A3	Gh_A12G0581	Gossypium hirsutum	A12	14408519	14410843	+	9	2325	1,476	1,476	NAU	491	55691	8.66	Endoplasmic reticulum
CYP96A15	Gh_D11G3430	Gossypium hirsutum	D11	346227	347726	+	1	1500	1,500	1,500	NAU	499	57635.9	8.4	Endoplasmic reticulum
CYP82A3	Gh_A05G1705	Gossypium hirsutum	A05	17747259	17748916	-	2	1658	1,569	1,569	NAU	522	58603.2	9.23	Endoplasmic reticulum
CYP707A4	Gh_D05G1939	Gossypium hirsutum	D05	17802913	17805788	-	9	2876	1,416	1,416	NAU	471	53615.9	9.96	Endoplasmic reticulum
Not available	Gh_D02G2386	Gossypium hirsutum	D02	149936	152000	+	5	2065	1,578	1,578	NAU	525	60122.3	8.54	Endoplasmic reticulum
CYP86B1	Gh_D13G0612	Gossypium hirsutum	D13	8535343	8536406	+	2	1064	369	369	NAU	122	14193.3	8.43	Endoplasmic reticulum
Not available	Gh_D02G0285	Gossypium hirsutum	D02	3641494	3644062	+	4	2569	1,551	1,551	NAU	516	59032.2	9.23	Endoplasmic reticulum
CYP704C1	Gh_A08G1144	Gossypium hirsutum	A08	80341040	80344088	+	5	3049	1,539	1,539	NAU	512	59403.3	7.34	Endoplasmic reticulum
CYP78A7	Gh_A06G0999	Gossypium hirsutum	A06	48062169	48063882	-	2	1714	1,635	1,635	NAU	544	60583.7	8.02	Endoplasmic reticulum
CYP71D10	Gh_A01G0697	Gossypium hirsutum	A01	12686525	12688337	-	4	1813	1,593	1,593	NAU	530	60376.5	7.02	Endoplasmic reticulum
CYP714A1	Gh_A05G0525	Gossypium hirsutum	A05	5601517	5605655	+	5	4139	1,572	1,572	NAU	523	58846.1	9.55	Endoplasmic reticulum
CYP734A1	Gh_A08G2123	Gossypium hirsutum	A08	102389774	102392853	-	5	3080	1,554	1,554	NAU	517	59227.1	9.55	Endoplasmic reticulum
CYP734A1	Gh_D06G0548	Gossypium hirsutum	D06	8344268	8346837	-	5	2570	1,548	1,548	NAU	515	58688.6	9.95	Endoplasmic reticulum
CYP82C4	Gh_D07G1584	Gossypium hirsutum	D07	30123140	30125056	-	2	1917	1,593	1,593	NAU	530	59614.5	6.56	Endoplasmic reticulum
CYP82C4	Gh_A05G1710	Gossypium hirsutum	A05	17941447	17943274	-	2	1828	1,581	1,581	NAU	526	59086.7	7.4	Endoplasmic reticulum
Not available	Gh_D05G1098	Gossypium hirsutum	D05	9352243	9354677	-	3	2435	1,431	1,431	NAU	476	54223.8	8.98	Endoplasmic reticulum
CYP93A2	Gh_D03G1513	Gossypium hirsutum	D03	44248646	44250348	+	2	1703	1,611	1,611	NAU	536	60136.5	7.55	Endoplasmic reticulum
Not available	Gh_D13G0628	Gossypium hirsutum	D13	8796504	8798690	+	5	2187	1,542	1,542	NAU	513	58869.1	9.08	Endoplasmic reticulum
CYP86B1	Gh_D02G1587	Gossypium hirsutum	D02	55090231	55091808	+	1	1578	1,578	1,578	NAU	525	60433.1	9.61	Endoplasmic reticulum
CYP76B6	Gh_A12G1863	Gossypium hirsutum	A12	81201667	81203237	-	2	1571	1,500	1,500	NAU	499	56711.5	8.85	Endoplasmic reticulum
CYP82A3	Gh_D05G1896	Gossypium hirsutum	D05	17362352	17364087	-	2	1736	1,581	1,581	NAU	526	58758.7	8.3	Endoplasmic reticulum
CYP82C4	Gh_A01G0960	Gossypium hirsutum	A01	25647554	25649198	+	2	1645	1,563	1,563	NAU	520	59430.3	8.09	Endoplasmic reticulum
CYP76B6	Gh_A08G2395	Gossypium hirsutum	A08	24733	26308	+	2	1576	1,497	1,497	NAU	498	56927	9.11	Endoplasmic reticulum
CYP81E8	Gh_D11G1986	Gossypium hirsutum	D11	25848513	25851047	-	2	2535	1,503	1,503	NAU	500	56539.8	6.92	Endoplasmic reticulum
CYP71B36	Gh_D02G1591	Gossypium hirsutum	D02	55270571	55271909	-	2	1339	1,248	1,248	NAU	415	47370.5	5.92	Endoplasmic reticulum
Not available	Gh_D10G0057	Gossypium hirsutum	D10	457750	460628	+	3	2879	1,461	1,461	NAU	486	55236	9.31	Endoplasmic reticulum
CYP71A1	Gh_D10G2598	Gossypium hirsutum	D10	130288	132654	+	2	2367	1,533	1,533	NAU	510	58377.2	9.4	Endoplasmic reticulum
Not available	Gh_A12G1282	Gossypium hirsutum	A12	67856862	67859297	+	4	2436	1,545	1,545	NAU	514	59175.7	9.58	Endoplasmic reticulum
CYP94B3	Gh_A03G0450	Gossypium hirsutum	A03	9849014	9850546	+	1	1533	1,533	1,533	NAU	510	58291.6	8.05	Endoplasmic reticulum
CYP82A3	Gh_A05G1709	Gossypium hirsutum	A05	17939005	17940740	-	2	1736	1,581	1,581	NAU	526	58807.8	8.54	Endoplasmic reticulum
KO	Gh_D06G0106	Gossypium hirsutum	D06	1136840	1139778	+	7	2939	1,515	1,515	NAU	504	57823.4	8.08	Endoplasmic reticulum
CYP714A1	Gh_D09G1714	Gossypium hirsutum	D09	44904505	44906552	+	4	2048	1,566	1,566	NAU	521	59377.7	10.09	Endoplasmic reticulum
CYP707A1	Gh_A12G1830	Gossypium hirsutum	A12	80864867	80866874	-	7	2008	1,392	1,392	NAU	463	53013.4	9.84	Endoplasmic reticulum
CYP734A1	Gh_A06G1918	Gossypium hirsutum	A06	35446	38011	+	5	2566	1,548	1,548	NAU	515	58630.5	9.95	Endoplasmic reticulum
CYP83B1	Gh_D10G2001	Gossypium hirsutum	D10	55504968	55506553	-	4	1586	1,497	1,497	NAU	498	57451.3	7.96	Endoplasmic reticulum
CYP82A	Gh_D05G1894	Gossypium hirsutum	D05	17272486	17274143	-	2	1658	1,569	1,569	NAU	522	58489.2	9.16	Endoplasmic reticulum
CYP81D1	Gh_D12G0534	Gossypium hirsutum	D12	9822891	9824470	-	2	1580	1,503	1,503	NAU	500	56947.3	8.53	Endoplasmic reticulum
CYP51G1	Gh_D12G1413	Gossypium hirsutum	D12	43453136	43455533	+	2	2398	1,461	1,461	NAU	486	55190.4	9.08	Endoplasmic reticulum
CYP710A1	Gh_D06G1495	Gossypium hirsutum	D06	49617169	49618680	-	1	1512	1,512	1,512	NAU	503	57892.7	9.07	Endoplasmic reticulum
CYP71A	Gh_D10G2057	Gossypium hirsutum	D10	56652884	56654497	+	2	1614	1,524	1,524	NAU	507	57804.7	6.95	Endoplasmic reticulum
CYP82A3	Gh_D06G2297	Gossypium hirsutum	D06	25604	27262	-	2	1659	1,566	1,566	NAU	521	58826.7	9.14	Endoplasmic reticulum
CYP94B3	Gh_D04G0742	Gossypium hirsutum	D04	15378998	15380524	+	1	1527	1,527	1,527	NAU	508	57698.8	7.85	Endoplasmic reticulum
CYP71A1	Gh_A12G1681	Gossypium hirsutum	A12	78503055	78504770	-	2	1716	1,620	1,620	NAU	539	62018.6	8.61	Endoplasmic reticulum
CYP710A1	Gh_D05G1416	Gossypium hirsutum	D05	12638248	12639756	+	1	1509	1,509	1,509	NAU	502	58051.3	7.6	Endoplasmic reticulum
CYP93A2	Gh_A10G2357	Gossypium hirsutum	A10	35600	38512	-	2	2913	1,590	1,590	NAU	529	59865.5	9.83	Endoplasmic reticulum
CYP94B3	Gh_D09G0361	Gossypium hirsutum	D09	12145981	12147513	-	1	1533	1,533	1,533	NAU	510	58191.5	9.12	Endoplasmic reticulum
Not available	Gh_D10G1401	Gossypium hirsutum	D10	28455848	28457780	+	4	1933	1,563	1,563	NAU	520	59248.2	9.17	Endoplasmic reticulum
CYP83B1	Gh_A10G1723	Gossypium hirsutum	A10	91146685	91148282	-	2	1598	1,512	1,512	NAU	503	57551.7	8.39	Endoplasmic reticulum
CYP84A1	Gh_A11G3018	Gossypium hirsutum	A11	14611	16656	+	2	2046	1,554	1,554	NAU	517	58457.4	6.85	Endoplasmic reticulum
CYP82A3	Gh_D05G2486	Gossypium hirsutum	D05	25013581	25015465	-	2	1885	1,581	1,581	NAU	526	59878.3	7.26	Endoplasmic reticulum
CYP83B1	Gh_A10G1724	Gossypium hirsutum	A10	91150011	91151611	-	2	1601	1,512	1,512	NAU	503	57627.5	7.67	Endoplasmic reticulum
CYP94C1	Gh_D01G2017	Gossypium hirsutum	D01	59064910	59066379	+	1	1470	1,470	1,470	NAU	489	56461.4	8.67	Endoplasmic reticulum
CYP87A3	Gh_D03G1481	Gossypium hirsutum	D03	43744917	43747097	-	9	2181	1,425	1,425	NAU	474	54367.2	9.75	Endoplasmic reticulum
CYP86A8	Gh_D08G1463	Gossypium hirsutum	D08	47747412	47748995	-	1	1584	1,584	1,584	NAU	527	60037.8	8.03	Endoplasmic reticulum
CYP73A11	Gh_A10G1590	Gossypium hirsutum	A10	85992212	85994459	+	3	2248	1,518	1,518	NAU	505	58251.3	9.66	Endoplasmic reticulum
Not available	Gh_A02G0225	Gossypium hirsutum	A02	2761074	2762953	+	5	1880	1,554	1,554	NAU	517	59002.3	8.74	Endoplasmic reticulum
Not available	Gh_A09G2498	Gossypium hirsutum	A09	29986	31584	-	2	1599	1,494	1,494	NAU	497	55727.8	8.36	Endoplasmic reticulum
CYP77A3	Gh_D10G2041	Gossypium hirsutum	D10	56217539	56219056	-	1	1518	1,518	1,518	NAU	505	57087.6	8.37	Endoplasmic reticulum
CYP734A1	Gh_D05G0184	Gossypium hirsutum	D05	1725505	1728336	-	5	2832	1,575	1,575	NAU	524	59771.6	10.09	Endoplasmic reticulum
CYP77A3	Gh_A06G1290	Gossypium hirsutum	A06	93194486	93196003	+	1	1518	1,518	1,518	NAU	505	57028.4	8.67	Endoplasmic reticulum
CYP711A1	Gh_D05G0425	Gossypium hirsutum	D05	3443399	3445836	-	5	2438	1,620	1,620	NAU	539	60616.6	9.43	Endoplasmic reticulum
CYP710A1	Gh_D05G1417	Gossypium hirsutum	D05	12647481	12648989	+	1	1509	1,509	1,509	NAU	502	57633.9	7.7	Endoplasmic reticulum
CYP90A1	Gh_A06G1446	Gossypium hirsutum	A06	97209583	97213919	-	8	4337	1,419	1,419	NAU	472	54141.2	9.77	Endoplasmic reticulum
CYP84A1	Gh_A13G0279	Gossypium hirsutum	A13	3408456	3410939	-	2	2484	1,635	1,635	NAU	544	61205	6.84	Endoplasmic reticulum
CYP81E8	Gh_D10G2495	Gossypium hirsutum	D10	69486	72003	+	2	2518	1,494	1,494	NAU	497	56861	9.91	Endoplasmic reticulum
CYP89A2	Gh_D03G0537	Gossypium hirsutum	D03	10121641	10123179	+	1	1539	1,539	1,539	NAU	512	59278.8	9.7	Endoplasmic reticulum
CYP703A2	Gh_D12G1132	Gossypium hirsutum	D12	38172705	38174730	-	2	2026	1,575	1,575	NAU	524	59922.9	7.92	Endoplasmic reticulum
CYP79D4	Gh_D07G1947	Gossypium hirsutum	D07	48287321	48289137	+	2	1817	1,647	1,647	NAU	548	62002	6.65	Endoplasmic reticulum
CYP711A1	Gh_A05G0319	Gossypium hirsutum	A05	3544029	3546462	-	5	2434	1,620	1,620	NAU	539	60668.6	9.36	Endoplasmic reticulum
CYP78A6	Gh_A02G0970	Gossypium hirsutum	A02	41111353	41113644	-	2	2292	1,593	1,593	NAU	530	59669.2	9.09	Endoplasmic reticulum
ROT3	Gh_D03G0111	Gossypium hirsutum	D03	840858	847558	-	9	6701	1,551	1,551	NAU	516	58451	8.81	Endoplasmic reticulum
CYP86A22	Gh_A08G2377	Gossypium hirsutum	A08	24460	26064	+	1	1605	1,605	1,605	NAU	534	60997.3	8.39	Endoplasmic reticulum
CYP78A3	Gh_A08G0963	Gossypium hirsutum	A08	65320014	65321792	+	2	1779	1,599	1,599	NAU	532	60014.4	8.86	Endoplasmic reticulum
CYP86A1	Gh_D05G0879	Gossypium hirsutum	NAU	7458963	7460498	-	1	1536	1,536	1,536	NAU	511	58566.2	9.5	Endoplasmic reticulum
Not available	Gh_A09G0463	Gossypium hirsutum	A09	35833446	35835032	+	2	1587	1,482	1,482	NAU	493	55823.8	8.66	Endoplasmic reticulum
CYP716B1	Gh_D01G0629	Gossypium hirsutum	D01	8814569	8816304	-	4	1736	1,425	1,425	NAU	474	54340.3	10.15	Endoplasmic reticulum
CYP96A15	Gh_D10G1008	Gossypium hirsutum	D10	14725207	14726727	-	1	1521	1,521	1,521	NAU	506	58272.5	8.53	Endoplasmic reticulum
CYP87A3	Gh_D01G2343	Gossypium hirsutum	D01	9818	20439	+	9	10622	1443	1443	NAU	480	55118.3	8.2	Endoplasmic reticulum
CYP714C2	Gh_D07G1829	Gossypium hirsutum	D07	44045927	44047896	+	5	1970	1551	1551	NAU	516	57869.4	8.83	Endoplasmic reticulum
CYP88D6	Gh_A08G1430	Gossypium hirsutum	A08	89998832	90003437	-	8	4606	1,473	1,473	NAU	490	56345.2	9.8	Endoplasmic reticulum
CYP75A3	Gh_D07G1197	Gossypium hirsutum	D07	18211921	18213582	+	2	1662	1,533	1,533	NAU	510	57200.2	9.36	Endoplasmic reticulum
CYP78A3	Gh_A12G1029	Gossypium hirsutum	A12	61904529	61906209	+	1	1681	1,602	1,602	NAU	533	59991.2	8.76	Endoplasmic reticulum
CYP82G1	Gh_D07G0910	Gossypium hirsutum	D07	11776584	11779939	+	2	3356	1,548	1,548	NAU	515	58533.2	8.16	Endoplasmic reticulum
CYP79D4	Gh_D05G1038	Gossypium hirsutum	D05	8756930	8759178	+	2	2249	1,653	1,653	NAU	550	61737	7.53	Endoplasmic reticulum
CYP76A2	Gh_D04G1016	Gossypium hirsutum	D04	32443989	32445603	-	2	1615	1,539	1,539	NAU	512	58373.4	8.93	Endoplasmic reticulum
CYP71A1	Gh_D03G0963	Gossypium hirsutum	D03	33006283	33007884	+	2	1602	1,527	1,527	NAU	508	57876.5	7.07	Endoplasmic reticulum
Gh_A13G0518	Gh_A13G0518	Gossypium hirsutum	A13	11899497	11902297	-	2	2801	1,620	1,620	NAU	539	61516	8.42	Endoplasmic reticulum
Not available	Gh_A10G0050	Gossypium hirsutum	A10	499580	502466	+	2	2887	1,461	1,461	NAU	486	55311.3	9.76	Endoplasmic reticulum
CYP89A9	Gh_A08G2322	Gossypium hirsutum	A08	19544	21088	+	1	1545	1,545	1,545	NAU	514	59204.7	9.7	Endoplasmic reticulum
CYP74A	Gh_D05G2484	Gossypium hirsutum	D05	25005585	25007156	+	1	1572	1,572	1,572	NAU	523	58764.4	9.81	Endoplasmic reticulum
CYP87A3	Gh_D03G1482	Gossypium hirsutum	D03	43754081	43756273	-	9	2193	1,425	1,425	NAU	474	54586	9.42	Endoplasmic reticulum
Not available	Gh_D04G1889	Gossypium hirsutum	D04	51234442	51238120	-	5	3679	1,542	1,542	NAU	513	58356.3	9.48	Endoplasmic reticulum
CYP75B2	Gh_D12G1798	Gossypium hirsutum	D12	50488826	50492854	+	3	4029	1533	1533	NAU	510	56803.3	9.49	Endoplasmic reticulum
CYP86A22	Gh_D08G1972	Gossypium hirsutum	D08	58160159	58161763	-	1	1605	1,605	1,605	NAU	534	60936.1	8.65	Endoplasmic reticulum
CYP76B6	Gh_D08G1892	Gossypium hirsutum	D08	56673068	56674643	+	2	1576	1,497	1,497	NAU	498	56974.1	8.84	Endoplasmic reticulum
CYP86A1	Gh_D03G1120	Gossypium hirsutum	D03	37137792	37139327	-	1	1536	1,536	1,536	NAU	511	58634.3	9.04	Endoplasmic reticulum
Not available	Gh_D09G0470	Gossypium hirsutum	D09	22674954	22676590	+	2	1637	1,542	1,542	NAU	513	58027	8.56	Endoplasmic reticulum
CYP735A1	Gh_A12G0496	Gossypium hirsutum	A12	11536307	11538292	-	4	1986	1,560	1,560	NAU	519	59566.3	9.82	Endoplasmic reticulum
Not available	Gh_A13G0217	Gossypium hirsutum	A13	2548493	2551148	-	2	2656	1,524	1,524	NAU	507	57741.9	8.54	Endoplasmic reticulum
CYP735A1	Gh_A11G1507	Gossypium hirsutum	A11	21212652	21215478	+	5	2827	1,569	1,569	NAU	522	59984.8	9.46	Endoplasmic reticulum
Not available	Gh_D05G2795	Gossypium hirsutum	D05	31044596	31046206	-	2	1611	1,509	1,509	NAU	502	56654.9	9.16	Endoplasmic reticulum
CYP96A15	Gh_A11G1813	Gossypium hirsutum	A11	35766470	35767969	+	1	1500	1,500	1,500	NAU	499	57502.9	8.73	Endoplasmic reticulum
CYP88D6	Gh_A09G2349	Gossypium hirsutum	A09	51451	54414	+	7	2964	1,251	1,251	NAU	416	47739.9	9.91	Endoplasmic reticulum
Not available	Gh_D08G0180	Gossypium hirsutum	D08	1668241	1673101	+	3	4861	1,443	1,443	NAU	480	54704.3	9.16	Endoplasmic reticulum
CYP707A4	Gh_A03G1667	Gossypium hirsutum	A03	97893110	97897258	+	9	4149	1,425	1,425	NAU	474	54059.6	9.94	Endoplasmic reticulum
CYP82C4	Gh_A07G1481	Gossypium hirsutum	A07	44249711	44251621	-	2	1911	1,593	1,593	NAU	530	59593.4	6.62	Endoplasmic reticulum
CYP75B1	Gh_D06G0790	Gossypium hirsutum	D06	13988132	13990221	-	2	2090	1,554	1,554	NAU	517	59734.6	9.3	Endoplasmic reticulum
CYP74B2	Gh_A11G1429	Gossypium hirsutum	A11	19312947	19323531	-	2	10585	1,539	1,539	NAU	512	56573.9	7.15	Endoplasmic reticulum
CYP74A	Gh_A03G2119	Gossypium hirsutum	A03	739988	741520	-	1	1533	1,533	1,533	NAU	510	57451	8.82	Endoplasmic reticulum
CYP75A2	Gh_D03G1505	Gossypium hirsutum	D03	44156627	44159390	+	2	2764	1,599	1,599	NAU	532	60111.4	7.84	Endoplasmic reticulum
ROT3	Gh_A02G1611	Gossypium hirsutum	A02	82593596	82599945	+	7	6350	1,545	1,545	NAU	514	58413	8.69	Endoplasmic reticulum
CYP86A1	Gh_A03G0424	Gossypium hirsutum	A03	8887839	8889374	+	1	1536	1,536	1,536	NAU	511	58838.4	8.98	Endoplasmic reticulum
CYP71D55	Gh_A01G0694	Gossypium hirsutum	A01	12409642	12411385	-	2	1744	1,524	1,524	NAU	507	57883.6	7.15	Endoplasmic reticulum
CYP707A4	Gh_D02G2083	Gossypium hirsutum	D02	65022448	65026209	+	9	3762	1,422	1,422	NAU	473	54036.5	9.94	Endoplasmic reticulum
CYP81E1	Gh_A05G1792	Gossypium hirsutum	A05	18868613	18871071	-	2	2459	1,557	1,557	NAU	518	58118	6.74	Endoplasmic reticulum
CYP714A1	Gh_D05G0646	Gossypium hirsutum	D05	5176865	5180676	+	5	3812	1,572	1,572	NAU	523	58880.1	9.47	Endoplasmic reticulum
CYP82C4	Gh_D12G0394	Gossypium hirsutum	D12	6149665	6151304	-	2	1640	1,563	1,563	NAU	520	58451.5	8.56	Endoplasmic reticulum
CYP71D10	Gh_A13G1031	Gossypium hirsutum	A13	58372808	58374410	+	2	1603	1,527	1,527	NAU	508	57644.5	7.82	Endoplasmic reticulum
CYP89A2	Gh_A11G2693	Gossypium hirsutum	A11	89343401	89344927	+	1	1527	1,527	1,527	NAU	508	58553.8	8.45	Endoplasmic reticulum
CYP89A2	Gh_D13G0938	Gossypium hirsutum	D13	20630676	20632229	+	1	1554	1,554	1,554	NAU	517	59481.2	10.01	Endoplasmic reticulum
CYP93A2	Gh_D10G2213	Gossypium hirsutum	D10	59574775	59577651	+	2	2877	1,602	1,602	NAU	533	60081.7	9.31	Endoplasmic reticulum
CYP96A15	Gh_A12G0229	Gossypium hirsutum	A12	3494975	3496510	-	1	1536	1,536	1,536	NAU	511	59192.9	9.5	Endoplasmic reticulum
CYP704C1	Gh_A11G0750	Gossypium hirsutum	A11	7291561	7293483	+	5	1923	1,572	1,572	NAU	523	60560.6	8.18	Endoplasmic reticulum
Not available	Gh_D01G0495	Gossypium hirsutum	D01	6007389	6009214	-	2	1826	1,560	1,560	NAU	519	58708.8	7.91	Endoplasmic reticulum
Not available	Gh_A05G0987	Gossypium hirsutum	A05	9808802	9811209	-	3	2408	1,431	1,431	NAU	476	54145.6	9	Endoplasmic reticulum
CYP81E8	Gh_D03G0235	Gossypium hirsutum	D03	2472526	2475811	-	2	3286	1,335	1,335	NAU	444	50349.9	9.55	Endoplasmic reticulum
CYP94B3	Gh_A11G0336	Gossypium hirsutum	A11	3071624	3073171	-	1	1548	1,548	1,548	NAU	515	58092.1	8.15	Endoplasmic reticulum
CYP734A1	Gh_A07G0021	Gossypium hirsutum	A07	199474	202265	-	4	2792	1,557	1,557	NAU	518	59507.8	9.7	Endoplasmic reticulum
CYP77A3	Gh_D06G2203	Gossypium hirsutum	D06	63765491	63767011	+	1	1521	1,521	1,521	NAU	506	57343.6	8.75	Endoplasmic reticulum
CYP94B3	Gh_D03G1088	Gossypium hirsutum	D03	36297868	36299400	-	1	1533	1,533	1,533	NAU	510	58351.7	8.47	Endoplasmic reticulum
CYP74A	Gh_D02G0931	Gossypium hirsutum	D02	20769585	20771117	-	1	1533	1,533	1,533	NAU	510	57581.1	8.96	Endoplasmic reticulum
CYP75A2	Gh_D03G1507	Gossypium hirsutum	D03	44199407	44202396	+	2	2990	1,599	1,599	NAU	532	60129.6	8.54	Endoplasmic reticulum
CYP71B34	Gh_A10G1725	Gossypium hirsutum	A10	91191609	91193228	-	2	1620	1,512	1,512	NAU	503	57587.8	8.52	Endoplasmic reticulum
CYP734A1	Gh_D07G0027	Gossypium hirsutum	D07	277046	279889	-	5	2844	1,557	1,557	NAU	518	59647.8	9.9	Endoplasmic reticulum
CYP71B36	Gh_D12G1468	Gossypium hirsutum	D12	44729251	44741980	+	2	12730	1,548	1,548	NAU	515	58445.6	8.28	Endoplasmic reticulum
CYP71D10	Gh_D13G1405	Gossypium hirsutum	D13	44247073	44248689	-	2	1617	1,503	1,503	NAU	500	56443.1	8.29	Endoplasmic reticulum
CYP78A7	Gh_D03G0436	Gossypium hirsutum	D03	6408719	6410430	-	2	1712	1,614	1,614	NAU	537	60551.6	9.13	Endoplasmic reticulum
CYP90A1	Gh_D10G2490	Gossypium hirsutum	D10	36320	40836	-	8	4517	1,422	1,422	NAU	473	54304.2	9.9	Endoplasmic reticulum
CYP93B1	Gh_D13G1277	Gossypium hirsutum	D13	39570878	39573154	-	2	2277	1,560	1,560	NAU	519	58967.8	7.44	Endoplasmic reticulum
CYP71A1	Gh_A10G2124	Gossypium hirsutum	A10	100069204	100071044	+	2	1841	1,509	1,509	NAU	502	57112.3	7.02	Endoplasmic reticulum
CYP78A7	Gh_A06G1538	Gossypium hirsutum	A06	99470068	99473184	-	7	3117	1,680	1,680	NAU	559	63395.8	8.61	Endoplasmic reticulum
CYP714C2	Gh_D05G0951	Gossypium hirsutum	D05	7949716	7951635	-	5	1920	1,539	1,539	NAU	512	58131.4	9.01	Endoplasmic reticulum
CYP81E8	Gh_D05G2506	Gossypium hirsutum	D05	25224741	25226334	-	2	1594	1,506	1,506	NAU	501	57629.8	9.13	Endoplasmic reticulum
CYP735A1	Gh_D12G0504	Gossypium hirsutum	D12	8947717	8949804	-	5	2088	1,560	1,560	NAU	519	59529.3	9.98	Endoplasmic reticulum
CYP81D1	Gh_A12G0520	Gossypium hirsutum	A12	12703905	12705487	-	2	1583	1,503	1,503	NAU	500	56986.4	8.54	Endoplasmic reticulum
CYP82C4	Gh_D04G1716	Gossypium hirsutum	D04	49322783	49324454	-	2	1672	1,593	1,593	NAU	530	59918.1	8.74	Endoplasmic reticulum
CYP714B2	Gh_A10G1778	Gossypium hirsutum	A10	92483067	92484930	+	5	1864	1,533	1,533	NAU	510	57415.1	9.17	Endoplasmic reticulum
CYP71D10	Gh_D07G2094	Gossypium hirsutum	D07	51028498	51030095	+	2	1598	1,518	1,518	NAU	505	56846.2	6.85	Endoplasmic reticulum
