# Supplementary material for: Genome-Wide Analysis of the Cytochrome P450 Gene Family Involved in Salt Tolerance in Gossypium hirsutum
Source: Front Plant Sci. 2021 Dec 2;12:685054. doi: 10.3389/fpls.2021.685054 (PMC8674417; doi:10.3389/fpls.2021.685054)
Supplement: Supplementary file 2 [file Table_2.XLS]

Tandem repeat genes of P450 family in Upland cotton
GeneID
Gh_A09G1621:Gh_D09G1714
Gh_D01G2017:Gh_D09G1325
Gh_A10G1778:Gh_D10G2050
Gh_A05G0748:Gh_D05G0879
Gh_A05G0748:Gh_D03G1120
Gh_A03G0424:Gh_A05G0748
Gh_A11G1507:Gh_D11G1669
Gh_A11G1813:Gh_D11G3430
Gh_A13G0518:Gh_D13G0612
Gh_D02G0285:Gh_D10G1401
Gh_A08G1144:Gh_A11G0750
Gh_A05G0525:Gh_D05G0646
Gh_A08G2123:Gh_D05G0184
Gh_D05G0184:Gh_D06G0548
Gh_D06G0548:Gh_D07G0027
Gh_A07G1481:Gh_D07G1584
Gh_A05G1710:Gh_D05G1896
Gh_A05G0987:Gh_D05G1098
Gh_A01G0960:Gh_D05G2486
Gh_D02G1591:Gh_D12G1468
Gh_A10G0050:Gh_D10G0057
Gh_A03G0450:Gh_A11G0336
Gh_A03G0450:Gh_D03G1088
Gh_A12G0520:Gh_D12G0534
Gh_D05G1416:Gh_D06G1495
Gh_D04G0742:Gh_D09G0361
Gh_A06G1290:Gh_D06G2203
Gh_A05G0319:Gh_D05G0425
Gh_A11G2693:Gh_D03G0537
Gh_A02G1611:Gh_D03G0111
Gh_D03G1120:Gh_D05G0879
Gh_A03G0424:Gh_D05G0879
Gh_A11G1813:Gh_D10G1008
Gh_D02G0931:Gh_D05G2484
Gh_A03G0424:Gh_D03G1120
Gh_A12G0496:Gh_D12G0504
Gh_A03G1667:Gh_D02G2083
Gh_A11G0336:Gh_D03G1088
Gh_A07G0021:Gh_D07G0027
