# Supplementary material for: Genome-Wide Analysis of the Cytochrome P450 Gene Family Involved in Salt Tolerance in Gossypium hirsutum
Source: Front Plant Sci. 2021 Dec 2;12:685054. doi: 10.3389/fpls.2021.685054 (PMC8674417; doi:10.3389/fpls.2021.685054)
Supplement: Supplementary file 3 [file Table_3.XLS]

The Ct value of qPCR raw data.
	Actin			Gh_D04G1016
	Rep-1	Rep-2	Rep-3	Rep-1	Rep-2	Rep-3
0h CK	25.60325623	25.58152199	25.93566132	30.93192673	30.33058548	30.95796204
48h Salt	25.97487068	26.04867744	26.22143173	31.28981781	31.3711586	31.3234787
	Actin			Gh_D05G0425
	Rep-1	Rep-2	Rep-3	Rep-1	Rep-2	Rep-3
0h CK	25.60325623	25.58152199	25.93566132	32.93590927	32.56521988	32.82624435
48h Salt	25.97487068	26.04867744	26.22143173	33.69633865	33.45608139	33.66241455
	Actin			Gh_D12G0534
	Rep-1	Rep-2	Rep-3	Rep-1	Rep-2	Rep-3
0h CK	25.60325623	25.58152199	25.93566132	29.94534492	30.33802795	30.12497711
48h Salt	25.97487068	26.04867744	26.22143173	31.77941513	32.57289124	31.75801086
	Actin			Gh_A09G0463
	Rep-1	Rep-2	Rep-3	Rep-1	Rep-2	Rep-3
0h CK	31.91658783	31.91353226	31.87467575	34.97166061	34.97749329	34.70991135
48h Salt	31.90350723	32.04644394	31.84794235	33.50198364	33.42746353	33.82082748
	Actin			Gh_D04G1716
	Rep-1	Rep-2	Rep-3	Rep-1	Rep-2	Rep-3
0h CK	33.10203552	32.98153305	33.03100967	34.1147728	34.54260254	34.35702896
48h Salt	32.66736603	32.57799911	32.76712799	32.85710526	33.14179611	32.94104385
	Actin			Gh_A10G2124
	Rep-1	Rep-2	Rep-3	Rep-1	Rep-2	Rep-3
0h CK	32.16682434	32.55880356	32.41018295	33.09796143	34.70455933	33.94086456
48h Salt	32.78598785	32.55817032	32.13974762	32.9623909	32.55880356	32.41018295
